# Supplementary material for: ﻿A new marine epipsammic diatom species, Ambodajingensis sp. nov. (Bacillariophyceae), from the coast of Southeast China
Source: PhytoKeys. 2022 Sep 28;210:23–34. doi: 10.3897/phytokeys.210.90876 (PMC9848899; doi:10.3897/phytokeys.210.90876)
Supplement: XML Treatment for Ambo dajingensis [file phytokeys.210.90876-treatment1.xml]

<!DOCTYPE tp:taxon-treatment
  PUBLIC "-//TaxonX//DTD Taxonomic Treatment Publishing DTD v0 20100105//EN" "tax-treatment-NSO.dtd">
<tp:taxon-treatment xmlns:tp="http://www.plazi.org/taxpub"><tp:treatment-meta><kwd-group><label>Taxon classification</label><kwd>
              <named-content content-type="kingdom">Plantae</named-content>
            </kwd><kwd>
              <named-content content-type="order">Rhabdonematales</named-content>
            </kwd><kwd>
              <named-content content-type="family">Grammatophoraceae</named-content>
            </kwd></kwd-group><mixed-citation publication-type="journal"><person-group><name><surname>Liu</surname><given-names>Honghan</given-names></name><name><surname>Wang</surname><given-names>Zhen</given-names></name><name><surname>Wu</surname><given-names>Weiwei</given-names></name><name><surname>Li</surname><given-names>Chenhong</given-names></name><name><surname>Zhang</surname><given-names>Jiawei</given-names></name><name><surname>Gao</surname><given-names>Yahui</given-names></name><name><surname>Li</surname><given-names>Xuesong</given-names></name><name><surname>Sun</surname><given-names>Lin</given-names></name><name><surname>Liang</surname><given-names>Junrong</given-names></name><name><surname>Zhang</surname><given-names>Jun</given-names></name><name><surname>Chen</surname><given-names>Changping</given-names></name></person-group><article-title>﻿A new marine epipsammic diatom species, <italic><tp:taxon-name><tp:taxon-name-part taxon-name-part-type="genus" reg="Ambo">Ambo</tp:taxon-name-part><tp:taxon-name-part taxon-name-part-type="species" reg="dajingensis">dajingensis</tp:taxon-name-part></tp:taxon-name></italic> sp. nov. (<tp:taxon-name><tp:taxon-name-part taxon-name-part-type="class">Bacillariophyceae</tp:taxon-name-part></tp:taxon-name>), from the coast of Southeast China</article-title><source>PhytoKeys</source><day>28</day><month>09</month><year>2022</year><volume>210</volume><fpage>23</fpage><lpage>34</lpage><pub-id pub-id-type="doi">10.3897/phytokeys.210.90876</pub-id></mixed-citation></tp:treatment-meta><tp:nomenclature><label>﻿</label><tp:taxon-name>
            <object-id xmlns:xlink="http://www.w3.org/1999/xlink" content-type="arpha" xlink:type="simple">61E9F804-E0AC-5924-8751-A40915BCB6A9</object-id>
            <tp:taxon-name-part taxon-name-part-type="genus" reg="Ambo">Ambo</tp:taxon-name-part>
            <tp:taxon-name-part taxon-name-part-type="species" reg="dajingensis">dajingensis</tp:taxon-name-part>
          </tp:taxon-name><tp:taxon-authority>HH Liu, Z Wang, YH Gao &amp; CP Chen</tp:taxon-authority><tp:taxon-status xmlns:xlink="http://www.w3.org/1999/xlink" xlink:type="simple">sp. nov.</tp:taxon-status><xref ref-type="fig" rid="F2">Figs 2</xref><xref ref-type="fig" rid="F3">, 3</xref><xref ref-type="fig" rid="F4">, 4</xref></tp:nomenclature><tp:treatment-sec sec-type="Holotype" id="SECID0EKDAE"><title>Holotype</title><p><bold>(here designated)</bold>: slide DJ1805 (<named-content xmlns:xlink="http://www.w3.org/1999/xlink" content-type="dwc:institutional_code" xlink:title="Biology Department Herbarium, Xiamen University" xlink:href="http://grbio.org/institution/xiamen-university" xlink:type="simple">AU</named-content>, Biology Department Herbarium, Xiamen University). Fig. <xref ref-type="fig" rid="F2">2E</xref> represents holotype.</p></tp:treatment-sec><tp:treatment-sec sec-type="type locality" id="SECID0E2DAE"><title>Type locality.</title><p>Sand beach in Dajing County, Fujian Province, China, <named-content xmlns:xlink="http://www.w3.org/1999/xlink" content-type="dwc:verbatimCoordinates" xlink:type="simple"><named-content content-type="geo-json" specific-use="{&#34;type&#34;:&#34;Point&#34;,&#34;coordinates&#34;:[120.121389,26.709444]}" id="NCID0EEEAE" xlink:type="simple">26°42'34"N, 120°7'17"E</named-content></named-content>, <italic>leg.</italic> Zhen Wang in May 2018</p></tp:treatment-sec><tp:treatment-sec sec-type="etymology" id="SECID0ELEAE"><title>Etymology.</title><p>The epithet “<italic><tp:taxon-name><tp:taxon-name-part taxon-name-part-type="genus" reg="Ambo"/><tp:taxon-name-part taxon-name-part-type="species" reg="dajingensis">dajingensis</tp:taxon-name-part></tp:taxon-name></italic>” refers to the site where this specimen was collected.</p></tp:treatment-sec><tp:treatment-sec sec-type="description" id="SECID0E2EAE"><title>Description.</title><p><bold><abbrev xmlns:xlink="http://www.w3.org/1999/xlink" xlink:title="light microscopy" id="ABBRID0ECFAE" xlink:type="simple">LM</abbrev> observations</bold> (Fig. <xref ref-type="fig" rid="F2">2A–I</xref>): The cells are connected to each other to form short chains and they live in groups. The girdle is comprised of several plain and open bands. The valves are linear elliptic with two costae that are straight or slightly curved to the outside and protrude deeply into the valve. The valve is 6–10 μm long and 2.4–3 μm wide.</p><fig id="F2" position="float" orientation="portrait"><object-id xmlns:xlink="http://www.w3.org/1999/xlink" content-type="doi" xlink:type="simple">10.3897/phytokeys.210.90876.figure2</object-id><object-id xmlns:xlink="http://www.w3.org/1999/xlink" content-type="arpha" xlink:type="simple">E9DF80AD-B1CC-593E-A839-3F431F4C1B2D</object-id><label>Figure 2.</label><caption><p>Light micrographs (<abbrev xmlns:xlink="http://www.w3.org/1999/xlink" xlink:title="light microscopy" id="ABBRID0ETFAE" xlink:type="simple">LM</abbrev>) of <italic><tp:taxon-name><tp:taxon-name-part taxon-name-part-type="genus" reg="Ambo">Ambo</tp:taxon-name-part><tp:taxon-name-part taxon-name-part-type="species" reg="dajingensis">dajingensis</tp:taxon-name-part></tp:taxon-name></italic> sp. nov. <bold>A–F</bold> valve showing the size and shape <bold>G–I</bold> girdle view. Scale bar: 5 µm.</p></caption><graphic xmlns:xlink="http://www.w3.org/1999/xlink" xlink:href="phytokeys-210-023_article-90876__-g002.jpg" position="float" orientation="portrait" xlink:type="simple" id="oo_749971.jpg"><uri content-type="original_file" xlink:type="simple">https://binary.pensoft.net/fig/749971</uri></graphic></fig><p><bold><abbrev xmlns:xlink="http://www.w3.org/1999/xlink" xlink:title="scanning electron microscopy" id="ABBRID0EOGAE" xlink:type="simple">SEM</abbrev> observations</bold> (Figs <xref ref-type="fig" rid="F3">3</xref>, <xref ref-type="fig" rid="F4">4</xref>): Through the observation of the samples treated by the critical point drying method, the cells on the girdle band valve are rectangular (Fig. <xref ref-type="fig" rid="F3">3A</xref>), with a wrapped layer of membrane. Several girdle bands (Fig. <xref ref-type="fig" rid="F3">3D</xref>) are connected between the epitheca and hypotheca valves. The girdle band has fine vertical lines (Fig. <xref ref-type="fig" rid="F3">3D</xref>) but no obvious spot pattern. Areolae can be observed at both ends of the valve, and the area of the areolae extends to the sternum, but there are no areolae or other cell structures in the middle of the cell (Fig. <xref ref-type="fig" rid="F3">3A, B</xref>). There is a circle of spines for cell connection at the edge of the valve (Fig. <xref ref-type="fig" rid="F3">3A–D</xref>). The single row of slightly radial striae is distributed at both ends of the cell (Fig. <xref ref-type="fig" rid="F3">3A</xref>). Observation of the samples processed by the acidification method showed striae at both ends of the cells and a narrow sternum in the center of the cells in the area of striae, but the sterna were not obvious. To the two ends of the valve, the striae at both ends of the valve extended from the valve in a single row, and the number of striae was 50–60 in 10 μm. The areolae on the valve are round, small, simple, and have no complex structure, such as a cribrum. A small circular area free of areolae is distinctly set off from the striae, and can be observed at the apical part of mantle area with several elongate areolae following the general pattern of the mantle (Fig. <xref ref-type="fig" rid="F3">3E, F</xref>). On the edge of the valve, there is a row of densely distributed small spines.</p><fig id="F3" position="float" orientation="portrait"><object-id xmlns:xlink="http://www.w3.org/1999/xlink" content-type="doi" xlink:type="simple">10.3897/phytokeys.210.90876.figure3</object-id><object-id xmlns:xlink="http://www.w3.org/1999/xlink" content-type="arpha" xlink:type="simple">37C7F05B-4022-5DC1-B087-197122E4B719</object-id><label>Figure 3.</label><caption><p>Scanning electron microscopy (<abbrev xmlns:xlink="http://www.w3.org/1999/xlink" xlink:title="scanning electron microscopy" id="ABBRID0E6HAE" xlink:type="simple">SEM</abbrev>) images of <italic><tp:taxon-name><tp:taxon-name-part taxon-name-part-type="genus" reg="Ambo">Ambo</tp:taxon-name-part><tp:taxon-name-part taxon-name-part-type="species" reg="dajingensis">dajingensis</tp:taxon-name-part></tp:taxon-name></italic> sp. nov. in an external view of the entire valve <bold>A, B</bold> external valve view of the whole specimen. There is a hyaline valve face over most of the length and transapical striae develop only at the valve apex, with a weakly expressed sternum at the apices <bold>C, E, F</bold> fan-shaped spines (arrows) are arranged along the valve margin, there is striation, a strongly expressed sternum on the valve apical part, a small circular striated area structure on the mantle apex <bold>D</bold> the girdle bands. Scale bar: 1 µm.</p></caption><graphic xmlns:xlink="http://www.w3.org/1999/xlink" xlink:href="phytokeys-210-023_article-90876__-g003.jpg" position="float" orientation="portrait" xlink:type="simple" id="oo_749972.jpg"><uri content-type="original_file" xlink:type="simple">https://binary.pensoft.net/fig/749972</uri></graphic></fig><fig id="F4" position="float" orientation="portrait"><object-id xmlns:xlink="http://www.w3.org/1999/xlink" content-type="doi" xlink:type="simple">10.3897/phytokeys.210.90876.figure4</object-id><object-id xmlns:xlink="http://www.w3.org/1999/xlink" content-type="arpha" xlink:type="simple">9B55010B-1289-5096-9BEF-93F5DC44719F</object-id><label>Figure 4.</label><caption><p>Scanning electron microscopy (<abbrev xmlns:xlink="http://www.w3.org/1999/xlink" xlink:title="scanning electron microscopy" id="ABBRID0EBJAE" xlink:type="simple">SEM</abbrev>) images of <italic><tp:taxon-name><tp:taxon-name-part taxon-name-part-type="genus" reg="Ambo">Ambo</tp:taxon-name-part><tp:taxon-name-part taxon-name-part-type="species" reg="dajingensis">dajingensis</tp:taxon-name-part></tp:taxon-name></italic> sp. nov. in an internal view of the entire valve <bold>A, C</bold> internal valve view of the whole specimen <bold>B, D</bold> the presence of costae (arrows) and the areolation. Scale bars: 3 µm (<bold>A</bold>); 1 µm (<bold>B</bold>); 5 µm (<bold>C</bold>); 2 µm (<bold>D</bold>).</p></caption><graphic xmlns:xlink="http://www.w3.org/1999/xlink" xlink:href="phytokeys-210-023_article-90876__-g004.jpg" position="float" orientation="portrait" xlink:type="simple" id="oo_749973.jpg"><uri content-type="original_file" xlink:type="simple">https://binary.pensoft.net/fig/749973</uri></graphic></fig><p>Internally, the valves are divided into three sectors by robust costae (Fig. <xref ref-type="fig" rid="F4">4A, C</xref>). The interior of the valve face is flat, the transition from the valve face to the mantle is abrupt (Fig. <xref ref-type="fig" rid="F4">4A</xref>). The transapical striae are composed internally of small, round areolae, and they are parallel in the middle to slightly radiate at the apices. The sternum is narrow and linear, set off by costae (Fig. <xref ref-type="fig" rid="F4">4A</xref>).</p></tp:treatment-sec><tp:treatment-sec sec-type="distribution" id="SECID0EPKAE"><title>Distribution.</title><p>Marine, coastal. Collected from Dajing beach on sandy shores. Changchun Town, Xiapu, Ningde City, Fujian Province.</p><sec sec-type="﻿Molecular phylogeny" id="SECID0EUKAE"><title>﻿Molecular phylogeny</title><p>Phylogenetic analysis of molecular data was conducted using a <italic>rbc</italic>L-gene dataset. The tree inferred from Maximum-Likelihood Phylogenies (<abbrev xmlns:xlink="http://www.w3.org/1999/xlink" xlink:title="Maximum-Likelihood Phylogenies" id="ABBRID0EJLAE" xlink:type="simple">MLP</abbrev>) analysis (Fig. <xref ref-type="fig" rid="F5">5</xref>) of the concatenated <italic>rbc</italic>L-gene dataset recovered the genus <italic><tp:taxon-name><tp:taxon-name-part taxon-name-part-type="genus" reg="Ambo">Ambo</tp:taxon-name-part></tp:taxon-name></italic> (represented by <italic><tp:taxon-name><tp:taxon-name-part taxon-name-part-type="genus" reg="Ambo">A.</tp:taxon-name-part><tp:taxon-name-part taxon-name-part-type="species" reg="tenuissimus">tenuissimus</tp:taxon-name-part></tp:taxon-name></italic>, <italic><tp:taxon-name><tp:taxon-name-part taxon-name-part-type="genus" reg="Ambo">Ambo</tp:taxon-name-part><tp:taxon-name-part taxon-name-part-type="species" reg="dajingensis">dajingensis</tp:taxon-name-part></tp:taxon-name></italic> and <italic><tp:taxon-name><tp:taxon-name-part taxon-name-part-type="genus" reg="Ambo">A.</tp:taxon-name-part><tp:taxon-name-part taxon-name-part-type="species" reg="gallaeciae">gallaeciae</tp:taxon-name-part></tp:taxon-name></italic>) within the araphid diatoms, sister (bootstrap support [bs] = 100%) to a clade with <italic><tp:taxon-name><tp:taxon-name-part taxon-name-part-type="genus" reg="Diatoma">Diatoma</tp:taxon-name-part><tp:taxon-name-part taxon-name-part-type="species" reg="moniliforma">moniliforma</tp:taxon-name-part></tp:taxon-name></italic>, <italic><tp:taxon-name><tp:taxon-name-part taxon-name-part-type="genus" reg="Diatoma">Diatoma</tp:taxon-name-part><tp:taxon-name-part taxon-name-part-type="species" reg="tenue">tenue</tp:taxon-name-part></tp:taxon-name></italic>, and <italic><tp:taxon-name><tp:taxon-name-part taxon-name-part-type="genus" reg="Asterionella">Asterionella</tp:taxon-name-part><tp:taxon-name-part taxon-name-part-type="species" reg="formosa">formosa</tp:taxon-name-part></tp:taxon-name></italic>. <italic><tp:taxon-name><tp:taxon-name-part taxon-name-part-type="genus" reg="Ambo">Ambo</tp:taxon-name-part><tp:taxon-name-part taxon-name-part-type="species" reg="dajingensis">dajingensis</tp:taxon-name-part></tp:taxon-name></italic> and <italic><tp:taxon-name><tp:taxon-name-part taxon-name-part-type="genus" reg="Ambo">A.</tp:taxon-name-part><tp:taxon-name-part taxon-name-part-type="species" reg="gallaeciae">gallaeciae</tp:taxon-name-part></tp:taxon-name></italic> were sister to a clade, but with low support. The phylogenetic relationships of the new species were sustained by genetic distance estimation. The sequences generated in the study were deposited in GenBank under access number <ext-link xmlns:xlink="http://www.w3.org/1999/xlink" ext-link-type="gen" xlink:href="OL457301.1" xlink:type="simple">OL457301.1</ext-link>.</p><fig id="F5" position="float" orientation="portrait"><object-id xmlns:xlink="http://www.w3.org/1999/xlink" content-type="doi" xlink:type="simple">10.3897/phytokeys.210.90876.figure5</object-id><object-id xmlns:xlink="http://www.w3.org/1999/xlink" content-type="arpha" xlink:type="simple">6B8F3572-C846-5E8A-9CEF-BCBD8E748A90</object-id><label>Figure 5.</label><caption><p>Maximum-Likelihood Phylogenies tree. Maximum-Likelihood Phylogenies (<abbrev xmlns:xlink="http://www.w3.org/1999/xlink" xlink:title="Maximum-Likelihood Phylogenies" id="ABBRID0EHPAE" xlink:type="simple">MLP</abbrev>) tree (based on analysis of the <italic>rbc</italic>L dataset) of mediophycean strains related to <italic><tp:taxon-name><tp:taxon-name-part taxon-name-part-type="genus" reg="Ambo">Ambo</tp:taxon-name-part></tp:taxon-name></italic>.</p></caption><graphic xmlns:xlink="http://www.w3.org/1999/xlink" xlink:href="phytokeys-210-023_article-90876__-g005.jpg" position="float" orientation="portrait" xlink:type="simple" id="oo_749974.jpg"><uri content-type="original_file" xlink:type="simple">https://binary.pensoft.net/fig/749974</uri></graphic></fig></sec></tp:treatment-sec></tp:taxon-treatment>
